# Supplementary material for: Brain Functional Correlates of Episodic Memory Using an Ecological Free Recall Task
Source: Brain Sci. 2021 Jul 9;11(7):911. doi: 10.3390/brainsci11070911 (PMC8303916; doi:10.3390/brainsci11070911)
Supplement: Supplementary file 1 [file brainsci-11-00911-s001.zip]

Archive with 1 entries (1 files):
- brainsci-1210572-supplementary.pdf
